# Supplementary material for: Phytochemical profiling and allelopathic effect of garlic essential oil on barnyard grass (Echinochloa crusgalli L.)
Source: PLoS One. 2023 Apr 25;18(4):e0272842. doi: 10.1371/journal.pone.0272842 (PMC10128991; doi:10.1371/journal.pone.0272842)
Supplement: S1 Data — (XLSX) [file pone.0272842.s005.xlsx]

## Sheet: Sheet1
Time	OD645		OD663		mean value 645	mean value 663				Ca		standard error	Cb		standard error	CT		standard error
ck	0.334	0.341	0.756	0.773	0.3375	0.7645				1093.91	1118.67	12.3819	512.98	523.055	5.0375	1606.89	1641.73	17.4194
1	0.168	0.222	0.434	0.408	0.195	0.421				635.67	576.847	29.4112	226.59	396.24	84.825	862.26	973.087	55.4137
4	0.175	0.169	0.417	0.403	0.172	0.41				606.374	586.056	10.1587	256.555	247.585	4.485	862.929	833.641	14.6437
8	0.179	0.157	0.4	0.391	0.168	0.3955				578.049	570.861	3.59375	277.94	220.285	28.8275	855.989	791.146	32.4212
24	0.178	0.144	0.391	0.435	0.161	0.413				564.063	645.03	40.4837	280.345	157.365	61.49	844.408	802.395	21.0063
48	0.16	0.159	0.404	0.415	0.1595	0.4095				590.56	608.374	8.90687	221.26	211.965	4.6475	811.82	820.339	4.25937
72	0.162	0.151	0.388	0.401	0.1565	0.3945				564.472	588.704	12.1156	236.34	197.275	19.5325	800.812	785.979	7.41688
#1					#2
Ca		Cb			Ca		Cb
ck		ck			ck		ck
1	0.63567	1	0.22659		1	0.576847	1	0.39624
4	0.606374	4	0.256555		4	0.586056	4	0.247585
8	0.578049	8	0.27794		8	0.570861	8	0.220285
24	0.564063	24	0.280345		24	0.64503	24	0.157365
48	0.59056	48	0.22126		48	0.608374	48	0.211965
72	0.564473	72	0.23634		72	0.588704	72	0.197275
			Ca		Cb		CT
			0	1106.29	0	518.018	0	1624.31
			1	606.259	1	311.415	1	917.674
			4	596.215	4	252.07	4	848.285
			8	574.455	8	249.112	8	823.568
			24	604.546	24	218.855	24	823.401
			48	599.467	48	216.612	48	816.079
			72	576.588	72	216.807	72	793.396
