# Supplementary material for: Phytochemical profiling and allelopathic effect of garlic essential oil on barnyard grass (Echinochloa crusgalli L.)
Source: PLoS One. 2023 Apr 25;18(4):e0272842. doi: 10.1371/journal.pone.0272842 (PMC10128991; doi:10.1371/journal.pone.0272842)
Supplement: S2 Data — (XLSX) [file pone.0272842.s006.xlsx]

## Sheet: Sheet1
rice seedling						error value				barnyard grass	GEO	fresh dry		average	inhibition ratio			0.1g/ml	9	inhibition ratio	average	9	89.8	88.3	90.9	1.06562
GEO	fresh dry			average	inhibition ratio		1 leaf stage				CK	2.806	2.718	2.762						89.8	89.6667	14	13.7	15	12.1	1.18603
CK	0.481	0.499	0.494	0.491333				fresh dry inhibition ratio			0.01	2.718	2.597	2.6575	3.78349					88.3		15	55.1	48.5	53.4	2.79802
0.01	0.438	0.421	0.445	0.434667	11.5332	0.0100775		8.93971	15.6313	9.91903	0.05	2.038	2.71	2.374	14.0478					90.9		16	7.9	6.6	6.2	0.725718
0.03	0.406	0.408	0.392	0.402	18.1818	0.00711805		15.5925	18.2365	20.6478	0.1	1.445	1.401	1.423	48.4794				14	13.7	13.6	17	20.6	17.5	18	1.35892
0.05	0.257	0.251	0.239	0.249	49.3216	0.00748331		46.5696	49.6994	51.6194	0.3	0.826	0.732	0.779	71.7958					15		18	4.1	6.7	5.2	1.06562
0.1	0.102	0.126	0.117	0.115	76.5943	0.00989949		78.7942	74.7495	76.3158	1	0.132	0.102	0.117	95.7639					12.1		19	9.8	11.4	11.1	0.694422
					0.610923		inhibition ratio error	2.95081	fresh dry average inhibition ratio	11.4967									15	55.1	52.3333	20	20.5	24.2	25.9	2.25438
								2.06453		18.1589	diallyl sulfide	inhibition ratio								48.5		21	9.9	13.8	14.1	1.91311
								2.08119		49.2962	A									53.4		22	7.5	16.5	16.3	4.19629
								1.66517		76.6198	0.3	80.3							16	7.9	6.9	23	60.1	57.7	49.6	4.49222
rice seed						error value			38.8929		0.1	65.4								6.6		24	29.4	32.6	23.3	3.85775
GEO	germination number			average	inhibition ratio		seed				0.05	30.1								6.2						error value
CK	14	15	15	14.6667							0.01	16.9							17	20.6	18.7
0.01	5	8	9	7.33333	50	1.69967														17.5
0.03	2	3	5	3.33333	77.2727	1.24722					diallyl disulfide									18			89.6667
0.05	2	2	3	2.33333	84.0909	0.471405					CK	2.805	2.981	2.893					18	4.1	5.33333		13.6
0.1	1	3	2	2	86.3636	0.816497					0.001	2.599	2.553	2.576	10.9575					6.7			52.3333
	64.2857	46.6667	40	50.3175		10.2452					0.005	1.953	2.515	2.234	22.7791					5.2			6.9
	85.7143	80	66.6667	77.4603		7.98083					0.01	1.675	1.647	1.661	42.5856				19	9.8	10.7667		18.7
	85.7143	86.6667	80	84.127		2.94401					0.1	0.612	0.624	0.618	78.6381					11.4			5.33333
	92.8571	80	86.6667	86.5079		5.25011					0.3	0.108	0.172	0.14	95.1607					11.1			10.7667
																			20	20.5	23.5333		23.5333
rice seedling																				24.2			12.6
GEO	inhibition ratio			average		error value	2 leaf stage													25.9			13.4333
0.01	47.1	41.1	46.4	44.8667		2.67872													21	9.9	12.6		55.8
0.03	59.5	55.9	56.5	57.3		1.5748														13.8			28.4333
0.05	74.4	78.2	73.6	75.4		2.00666														14.1
0.1	92.2	83.7	81.7	85.8667		4.55217													22	7.5	13.4333
				65.8583																16.5
																				16.3
																			23	60.1	55.8
																				57.7
																				49.6
																			24	29.4	28.4333
																				32.6
																				23.3
Inhibitory effect of plant essential oils on barnyard grass seedlings.
0.01g/mL				inhibition ratio	error value
GEO	42.3	45.1	43.9	43.7667	1.40475						9	14	15	16	17	18	19	20	21	22	23	24
TEO	3.5	6.2	5.4	5.03333	1.38684						89.6667	13.6	52.3333	6.9	18.7	5.33333	10.7667	23.5333	12.6	13.4333	55.8	28.4333
SEO	14.8	11.8	13.7	13.4333	1.51767
YEO	3.4	4.8	5.2	4.46667	0.945163
LCEO	6.4	7.6	9.2	7.73333	1.40475						EOs	sample size	average	standard deviation	standard error	95% confidence interval
PEO	1.8	3.1	4.2	3.03333	1.20139						GEO	3	89.6667	1.3051	0.7535	86.4246	92.9088
CEO	6.2	4.4	3.7	4.76667	1.2897						TEO	3	13.6	1.4526	0.8386	9.9916	17.2084
LGEO	8.4	9.2	7.8	8.46667	0.702377						SEO	3	52.3333	3.4269	1.9785	43.8206	60.8461
REO	4.2	5.3	5.7	5.06667	0.776745						YEO	3	6.9	0.8888	0.5132	4.692	9.108
JEO	6.1	7.4	6.1	6.53333	0.750555						LCEO	3	18.7	1.6643	0.9609	14.5656	22.8344
GEEO	17.4	15.2	18.2	16.9333	1.55349						PEO	3	5.3333	1.3051	0.7535	2.0912	8.5754
SAEO	9.8	10.5	11	10.4333	0.602771						CEO	3	10.7667	0.8505	0.491	8.6539	12.8794
											LGEO	3	23.5333	2.761	1.5941	16.6745	30.3921
0.03g/mL				inhibition ratio	error value						REO	3	12.6	2.3431	1.3528	6.7795	18.4205
REO	6.8	7.5	8.5	7.6	0.8544						JEO	3	13.4333	5.1394	2.9672	0.6664	26.2003
JEO	9.3	8.7	10	9.33333	0.650641						GEEO	3	55.8	5.5018	3.1765	42.1327	69.4673
GEEO	27.4	26.6	28.9	27.6333	1.16762						SAEO	3	28.4333	4.7248	2.7278	16.6964	40.1703
SAEO	15.3	16.7	14.3	15.4333	1.20554							ANOVA table
											Source	Sum of Squares	Degree of freedom	Mean square	F-value	P-value
0.05g/mL				inhibition ratio	error value						Between treatments	21555.1	11	1959.56	206.88	0.0001
GEO	67.2	70.4	68.5	68.7	1.60935						In treatments	227.327	24	9.4719
TEO	8.2	9.3	10.3	9.26667	1.0504						Total variation	21782.4	35
SEO	36.2	39.3	38.1	37.8667	1.56312							SNK multiple comparison (lower triangle is mean difference, upper triangle is significance level)
YEO	6.3	6.6	5.4	6.1	0.6245						No.	average	GEO	GEEO	SEO	SEO	LGEO	LCEO	TEO	JEO	REO	CEO	YEO	PEO
LCEO	12.3	10.4	9.8	10.8333	1.30512						GEO	89.6667		0	0	0	0	0	0	0	0	0	0	0
PEO	2.9	5.1	3.8	3.93333	1.10604						GEEO	55.8	33.8667		0.1804	0	0	0	0	0	0	0	0	0
CEO	5.7	6.9	7.7	6.76667	1.00664						SEO	52.3333	37.3333	3.4667		0	0	0	0	0	0	0	0	0
LGEO	13.7	15.4	12.7	13.9333	1.36504						SAEO	28.4333	61.2333	27.3667	23.9		0.063	0.002	0	0	0	0	0	0
REO	7.9	10.5	8.8	9.06667	1.32035						LGEO	23.5333	66.1333	32.2667	28.8	4.9		0.0664	0.0017	0.0026	0.0018	0.0004	0	0
JEO	10.6	12.3	8.4	10.4333	1.95533						LCEO	18.7	70.9667	37.1	33.6333	9.7333	4.8333		0.0536	0.1119	0.0987	0.0315	0.0011	0.0003
GEEO	42.9	40.5	39.9	41.1	1.58745						TEO	13.6	76.0667	42.2	38.7333	14.8333	9.9333	5.1		0.9477	0.9167	0.6765	0.0895	0.0324
SAEO	25.7	22.6	23.3	23.8667	1.62583						JEO	13.4333	76.2333	42.3667	38.9	15	10.1	5.2667	0.1667		0.7431	0.5467	0.0697	0.0272
											REO	12.6	77.0667	43.2	39.7333	15.8333	10.9333	6.1	1	0.8333		0.4727	0.08	0.0375
0.08g/mL				inhibition ratio	error value						CEO	10.7667	78.9	45.0333	41.5667	17.6667	12.7667	7.9333	2.8333	2.6667	1.8333		0.137	0.0986
REO	13.2	10.4	10.4	11.3333	1.61658						YEO	6.9	82.7667	48.9	45.4333	21.5333	16.6333	11.8	6.7	6.5333	5.7	3.8667		0.5389
JEO	11.7	13.8	10.3	11.9333	1.76163						PEO	5.3333	84.3333	50.4667	47	23.1	18.2	13.3667	8.2667	8.1	7.2667	5.4333	1.5667
GEEO	48.3	45.1	41.6	45	3.35112
SAEO	25.6	27.8	24.1	25.8333	1.861						EOs	average	5%significant leve		1%Extreme significance level
E. crusgalli root length inhibition rate (%) under twelve plant oils.											GEO	89.6667	a		A
0.01g/L				inhibition ratio	error value						GEEO	55.8	b		B
GEO	93.7	89.2	91.3	91.4	2.25167						SEO	52.3333	b		B
TEO	10.4	9.8	12.3	10.8333	1.30512						SAEO	28.4333	c		C
SEO	62.7	59.8	61.3	61.2667	1.45029						LGEO	23.5333	cd		CD
YEO	10.3	8.9	11.4	10.2	1.253						LCEO	18.7	de		DE
LCEO	40.3	38.2	35.4	37.9667	2.45832						TEO	13.6	ef		EF
PEO	4.7	6.2	8.1	6.33333	1.70392						JEO	13.4333	ef		EF
CEO	8.9	7.6	5.3	7.26667	1.823						REO	12.6	ef		EF
LGEO	29.2	32.1	30.3	30.5333	1.46401						CEO	10.7667	fg		EF
REO	25.4	28.4	27.1	26.9667	1.50444						YEO	6.9	fg		F
JEO	17.7	15.7	14.5	15.9667	1.61658						PEO	5.3333	g		F
GEEO	85.9	82.8	87.3	85.3333	2.3029
SAEO	62.3	60.4	58.8	60.5	1.75214
