# Supplementary material for: Phytochemical profiling and allelopathic effect of garlic essential oil on barnyard grass (Echinochloa crusgalli L.)
Source: PLoS One. 2023 Apr 25;18(4):e0272842. doi: 10.1371/journal.pone.0272842 (PMC10128991; doi:10.1371/journal.pone.0272842)
Supplement: S3 Data — (XLSX) [file pone.0272842.s007.xlsx]

## Sheet: Sheet1
diallyl sulfide									GEO	0.001	3.78349
0.3	80.3									0.005	14.0478
0.1	65.4				regression equation					0.01	48.4794
0.05	30.1				Y=6.49+1.28X					0.03	71.7958
0.01	16.9									0.1	95.7639
																regression equation
	concentration	Logarithmic concentration	treatment effect	UniqueMin												Y=8.38+1.78X
	0.3	-0.5229	80.3	5.8524
	0.1	-1	65.4	5.3961							concentration	Logarithmic concentration	treatment effect	UniqueMin
	0.05	-1.301	30.1	4.4785							0.001	-3	3.7835	3.2236
	0.01	-2	16.9	4.0419							0.005	-2.301	14.0478	3.9218
											0.01	-2	48.4794	4.9619
	Regression intercept A	standard error	Regression coefficient B	standard error	correlation coefficient	F-test Value	p-value				0.03	-1.5229	71.7958	5.5768
	6.4901	0.3568	1.2835	0.2704	0.9584	22.5333	0.0416				0.1	-1	95.7639	6.7239
LD50	Logarithmic concentration=	-1.161	95% confidence interval	-1.383	~	-0.9389
	cocentration=	0.069	95% confidence interval	0.0414	~	0.1151					Regression intercept A	standard error	Regression coefficient B	standard error	correlation coefficient	F-test Value	p-value
diallyl disulfide											8.3835	0.3609	1.7824	0.1736	0.9861	105.416	0.002
0.001	10.9575									LD50	Logarithmic concentration=	-1.8984	95% confidence interval	-2.0288	~	-1.7679
0.005	22.7791										cocentration=	0.0126	95% confidence interval	0.0094	~	0.0171
0.01	42.5856					regression equation
0.1	78.6381					Y=7.10+1.16X
0.3	95.1607
计算结果	当前日期 2021/1/6 20:20:43
	concentration	Logarithmic concentration	treatment effect	UniqueMin
	0.001	-3	10.9575	3.7712
	0.005	-2.301	22.7791	4.2539
	0.01	-2	42.5856	4.8131
	0.1	-1	78.6381	5.7939
	0.3	-0.5229	95.1607	6.6606
	Regression intercept A	standard error	Regression coefficient B	standard error	correlation coefficient	F-test Value	p-value
	7.104	0.1846	1.1591	0.0933	0.9904	154.273	0.0011
LD50	Logarithmic concentration=	-1.8153	95% confidence interval	-1.9566	~	-1.674
	cocentration=	0.0153	95% confidence interval	0.0111	~	0.0212
